# Supplementary material for: The Lipid Phosphate Phosphatase Wunen Promotes Eggshell Formation and Is Essential for Fertility in Drosophila
Source: Biology (Basel). 2023 Jul 14;12(7):1003. doi: 10.3390/biology12071003 (PMC10376809; doi:10.3390/biology12071003)
Supplement: Supplementary file 1 [file biology-12-01003-s001.zip]

Archive with 1 entries (1 files):
- biology-2431793-supplementary.pdf
